# Supplementary material for: Identification of RSK and TTK as Modulators of Blood Vessel Morphogenesis Using an Embryonic Stem Cell-Based Vascular Differentiation Assay
Source: Stem Cell Reports. 2016 Sep 8;7(4):787–801. doi: 10.1016/j.stemcr.2016.08.004 (PMC5063585; doi:10.1016/j.stemcr.2016.08.004)
Supplement: Table S3. List of Library Compounds and Their Targets, Related to Figure 2 [file mmc2.xlsx]

## Sheet: Sheet1
Table S3 (related to Figure 2). List of library compounds and their targets
Compound	Targets
2-Thio(3-iodobenzyl)-5-(1-pyridyl)-[1,3,4]-oxadiazole	GSK3B
AS-601245	JNK1 (JNK)
NU-6102	CDC2 (CDK1, p34cdc2, CDC28p)/Cyclin B, CDK2/Cyclin A
BX-795	PDK1 (PDPK1), TBK1, IKKe
CHIR-98014 isomer, CT-98014	GSK3
CT-99021, CHIR-99021	GSK3
GDC-0941 bismesylate, RG-7321, Pictilisib	PI3K
GSK-269962A	ROCK1, ROCK2 (ROCKa)
GW-843682X	PLK1 (PLK, STPK13), PLK3 (PRK, FNK, CNK)
MLN-518, CT 53518, Tandutinib	FLT3 (STK1, FLK2), KIT (c-KIT), PDGFRb (PDGFR, PDGFR1)
NSC 625987	CDK4/Cyclin D1
NVP-BEZ235, BEZ235	PI3K
PD-169316	p38 MAPK
PD-180970	ABL1 (ABL), SRC (c-SRC)
PD-184352, CI-1040	MAP2K1 (MEK1), MAP2K2 (MEK2), Erk2 (ERK, p38), RAF1 (c-Raf)
PIK-90	PI3Ka
PIK-75 hydrochloride	PI3K
Tyrphostin AG-1296	PDGFRb (PDGFR, PDGFR1)
AS604850, AS-604850, AS 604850	PI3K
JNJ-10198409, RWJ-540973	PDGFRb (PDGFR, PDGFR1)
NH125	eEF2K
PI-103	PI3K
Axitinib, AG-013736	PDGFRb (PDGFR, PDGFR1), FLT1 (VEGFR1), KDR (VEGFR2, VEGFR, FLK1), FLT4 (VEGFR3), FMS (c-FMS, CSF-1R, CSF1R)
Gefitinib, Iressa, ZD1839	EGFR (ERBB1, HER1), ErbB2 (TKR1, HER2, NEU)
Lapatinib ditosylate, Tykerb, GW572016	EGFR (ERBB1, HER1), ErbB2 (TKR1, HER2, NEU)
Vatalanib dihydrochloride, PTK-787, ZK-222584, CGP79787D	KDR (VEGFR2, VEGFR, FLK1), PDGFRb (PDGFR, PDGFR1)
Rapamycin, Sirolimus, Rapamune	FRAP (MTOR, FRAP1), CCR5 expression inhibitor
VX-680, MK-0457, Tozasertib, VX6	AurA (AuroraA), AurB (AuroraB), AurC (AuroraC), ABL1 (ABL), FLT3 (STK1, FLK2), JAK2
Vandetanib, Zactima, ZD6474, AZD-6474	EGFR (ERBB1, HER1), KDR (VEGFR2, VEGFR, FLK1), RET, ABL1 (ABL), KIT (c-KIT), FLT1 (VEGFR1), FLT4 (VEGFR3), TRKA (TRK)
Everolimus, RAD-001, Certican	FRAP (MTOR, FRAP1), FKBP12 (Rotamase)
Fasudil HCl, AT-877, HA-1077 (diHCl), Eril	ROCK1, ROCK2 (ROCKa), Calcium sensitizer
Imatinib Mesylate, Gleevec, Glivec, CGP-57148B, STI-571	BCR, ABL1 (ABL), PDGFRb (PDGFR, PDGFR1), KIT (c-KIT)
K-252a, K-2151	TRKA (TRK)
Lestaurtinib, CEP-701, KT-5555, SPM-924	FLT3 (STK1, FLK2), TRKA (TRK), JAK2
LY-294002	PI3K
Go 6976, PD-406976	PKC, JAK2
PD-98059	MAP2K1 (MEK1), MAP2K2 (MEK2), Erk1
PKC-412, CGP41251, Midostaurin	FLT3 (STK1, FLK2)
Roscovitine, CYC202, Seliciclib	CDC2 (CDK1, p34cdc2, CDC28p)/Cyclin B, CDK2/Cyclin A, CDK2/Cyclin E, CDK5/p35
FK-506, Tacrolimus, Fujimycin, Prograf	Calcineurin (CN, PP-2B), INS expression inhibitor, FKBP12 (Rotamase)
Erlotinib HCl, CP-358774, OSI-774, Tarceva, NSC-718781, RG-1415, Ro-50-8231	EGFR (ERBB1, HER1), ErbB2 (TKR1, HER2, NEU)
Staurosporine	Pan kinase
Wortmannin, KY 12420	PI3K - Irreversible
6-bromoindirubin-3'-oxime, BIO	GSK3
AR-A014418	GSK3
BAY 61-3606 hydrochloride, sc-202351	SYK
BMS-345541	IKKb (IKK2)
CGP-74514A hydrochloride	CDC2 (CDK1, p34cdc2, CDC28p)/Cyclin B
GW2974	EGFR (ERBB1, HER1), ErbB2 (TKR1, HER2, NEU)
GW441756 hydrochloride	TRKA (TRK)
GW583340 dihydrochloride	EGFR (ERBB1, HER1), ErbB2 (TKR1, HER2, NEU)
GW8510	CDK2/Cyclin A
IRAK-1/4 Inhibitor I	IRAK1 (IRAK)
PD-173074	FGFR1 (FLT2), FGFR2, FGFR3
PS1145 dihydrochloride	IKKb (IKK2)
SB-505124 hydrochloride hydrate	TGFbR1 (ALK5)
SD 208	TGFbR1 (ALK5)
SIS3	TGFbR1 (ALK5)
SKF-86002, SKF 86002	p38 MAPK
STO-609 acetic acid	CAMKK2 (CAMKK)
SU 6656	SRC (c-SRC), YES, LYN, FYN (p59fyn)
ZM 39923 hydrochloride	JAK3
6-[4-(2-Piperidin-1-ylethoxy)phenyl]-3-pyridin-4-ylpyrazolo[1,5-a]pyrimidine, Dorsomorphin, BML-275, AMPK Inhibitor, Compound C	AMPK, ALK2, BMPR1A (ALK3), BMPR1B (ALK6)
Chk2 Inhibitor II, 339253	CHK2
Compound 52, NG-52	CDC2 (CDK1, p34cdc2, CDC28p)/Cyclin B
AEG 3482	JNK1 (JNK)
BIBU 1361 dihydrochloride	EGFR (ERBB1, HER1)
CGP-57380, CGP 57380	MNK1
BIBX 1382 dihydrochloride, Falnidamol	EGFR (ERBB1, HER1)
GTP 14564	FLT3 (STK1, FLK2)
GW-5074	RAF1 (c-Raf)
LY-364947, HTS 466284	TGFbR1 (ALK5)
PI-828	PI3K
PQ401	IGF1R (JTK13, IGFIR)
SB 203580, SB-203580	p38 MAPK
SB 216763	GSK3
SB 239063	p38 MAPK
SB-415286	GSK3
SB 431542	TGFbR1 (ALK5)
SD 169	p38 MAPK
N-(4-Pyridyl)-N'-(2,4,6-trichlorophenyl)urea, Rho Kinase Inhibitor II	ROCK1, ROCK2 (ROCKa)
2-(p-Hydroxyanilino)-4-(p-chlorophenyl) thiazole, HCl, SKI-II, ABC-294640	SPK1 (SPHK, SK1, Sphingosine Kinase)
2-Dimethylamino-4,5,6,7-tetrabromo-1H-benzimidazole, DMAT, Casein Kinase II	CK1a (Casein kinase 1, CK1)
5-(3-Methoxy-4-((4-methoxybenzyl)oxy)benzyl)-pyrimidine-2,4-diamine	FMS (c-FMS, CSF-1R, CSF1R)
PP-2, PP2, AG-1879	LCK (p56lck), FYN (p59fyn), HCK (p56hck), SRC (c-SRC)
TPL2	COT (TPL2, EST, MAP3K8)
TWS-119	GSK3
Sorafenib,p-Toluenesulfonate Salt, Bay 43-9006, Nexavar	FLT3 (STK1, FLK2), KIT (c-KIT), PDGFRb (PDGFR, PDGFR1), RET, RAF1 (c-Raf), BRAF (B-raf), FLT1 (VEGFR1), KDR (VEGFR2, VEGFR, FLK1), FLT4 (VEGFR3)
IC-261, SU-5607	CK1a (Casein kinase 1, CK1)
JNJ-7706621	AurA (AuroraA), AurB (AuroraB), AurC (AuroraC), CDC2 (CDK1, p34cdc2, CDC28p)/Cyclin B
KN-62	CAMKK2 (CAMKK)
KU-55933, KU-0064	ATM, PI3K
Kenpaullone, NSC-664704	CDC2 (CDK1, p34cdc2, CDC28p)/Cyclin B, CDK2/Cyclin A, CDK2/Cyclin E, CDK5/p35, GSK3, LCK (p56lck)
NU-7026, LY-293646	DNAPK (DNA-PKcs)
PD-153035, AG-1517, Compound 32, SU-5271, ZM-252868, WHI-P79	EGFR (ERBB1, HER1)
PIM1/2 Kinase Inhibitor VI	PIM1, PIM2
Sal003	eIF2a
Rho Kinase Inhibitor V	ROCK1, ROCK2 (ROCKa)
Nilotinib, Tasigna, AMN-107	BCR, ABL1 (ABL), PDGFRb (PDGFR, PDGFR1), KIT (c-KIT)
AZD6244, ARRY-142886, AZD-6244, Selumetinib	MAP2K1 (MEK1), MAP2K2 (MEK2), Erk2 (ERK, p38)
BIBW-2992, Tovok, Afatinib	EGFR (ERBB1, HER1)
Purvalanol A, NG 60	CDC2 (CDK1, p34cdc2, CDC28p)/Cyclin B, CDK2/Cyclin A, CDK2/Cyclin E, CDK4/Cyclin D1, CDK5/p35, DYRK1A (DYRK)
Dasatinib, BMS-354825, Sprycel, NSC-732517	BCR, ABL1 (ABL), SRC (c-SRC), EphA1 (EPH), FYN (p59fyn), LCK (p56lck), PDGFRb (PDGFR, PDGFR1), YES, Erk2 (ERK, p38)
CI-1033, Canertinib, PD-183805, SN-26606	EGFR (ERBB1, HER1), ErbB2 (TKR1, HER2, NEU) - Irreversible
SC-514	IKKb (IKK2)
CP-690550, CP-690,550, Tasocitinib, Tofacitinib	JAK3
Bosutinib, SKI-606	BCR, ABL1 (ABL), SRC (c-SRC), FGR (SRC2), LYN
Pimecrolimus, Elidel, SDZ-ASM-981	Calcineurin (CN, PP-2B)
Rottlerin	PKCd, TGM2 (Tissue Transglutaminase), signal transduction pathway inhibitor
Temsirolimus, CCI-779, Torisel	FRAP (MTOR, FRAP1)
Ro-31-8220 mesylate, Bisindolylmaleimide IX	PKC
7-Cyclopentyl-5-(4-phenoxyphenyl)-7H-pyrrolo[2,3-d]pyrimidin-4-ylamine	LCK (p56lck), SRC (c-SRC)
D4476	CK1a (Casein kinase 1, CK1)
SU-11274, PKI-SU11274	MET (c-MET, HGFR)
Masitinib mesylate, AB1010	KIT (c-KIT), PDGFRb (PDGFR, PDGFR1), FGFR3
H 89 dihydrochloride, H-89 dihydrochloride	PKACa (PKA)
ER 27319 maleate	SYK
CID 755673	PKD1 (PKD)
PF-670462	CK1e, CK1d
SKF 86002 dihydrochloride, SKF-86002 dihydrochloride	p38 MAPK
SL327	MAP2K1 (MEK1), MAP2K2 (MEK2)
SP-600125	JNK1 (JNK)
Sphingosine kinase Inhibitor 2	SPK1 (SPHK, SK1, Sphingosine Kinase)
SU 4312, DMBI	KDR (VEGFR2, VEGFR, FLK1)
SU 5416, SU-5416, TSU-16, NSC-696819, Semaxanib, Semaxnib, Semoxind	FLT3 (STK1, FLK2), MET (c-MET, HGFR), KDR (VEGFR2, VEGFR, FLK1)
PF-573228	FAK (FAK1)
TPCA-1	IKKb (IKK2)
Quercetin	PI3K
FAK Inhibitor 14	FAK (FAK1)
ZM 336372	RAF1 (c-Raf)
XRP44X, XRP-44X, WCH-44	Ras-NET (Elk3), Tubulin polimerization
Necrostatin-1	RIPK1 (RIP)
PD-407824	CHK1, WEE1
PHA-767491 hydrochloride	CDC7, CDK9/Cyclin T1, MAPKAPK2 (MK2)
TCS PIM-1 1	PIM1, PIM2
2-(p-Hydroxyanilino)-4-(p-chlorophenyl) thiazole, SKI-II, ABC-294640	SPK1 (SPHK, SK1, Sphingosine Kinase)
10-DEBC hydrochloride	AKT1 (PKBa)
FPA 124	AKT1 (PKBa)
API-2, Triciribine, NSC154020, TCN, Tricibine, VQD-002	AKT1 (PKBa)
SGI-1776	PIM1, PIM2
A-443654, A-654	AKT1 (PKBa)
CGP 57380, CGP-57380	MNK1
SU-6668, TSU-68, Orantinib	PDGFRb (PDGFR, PDGFR1), KDR (VEGFR2, VEGFR, FLK1), FGFR1 (FLT2), AurA (AuroraA), AurB (AuroraB), TBK1
TAE-684	ALK
AZD0530, Saracatinib, NSC-735464	ABL1 (ABL), SRC (c-SRC), KIT (c-KIT)
Sorafenib, Bay 43-9006, Nexavar	FLT3 (STK1, FLK2), KIT (c-KIT), PDGFRb (PDGFR, PDGFR1), RET, RAF1 (c-Raf), BRAF (B-raf), FLT1 (VEGFR1), KDR (VEGFR2, VEGFR, FLK1), FLT4 (VEGFR3)
L-779450, Raf Kinase Inhibitor IV	RAF1 (c-Raf)
PLX-4720, Raf Kinase Inhibitor V	BRAF (B-raf)
BI 2536	PLK1 (PLK, STPK13)
Mubritinib, TAK-165, D04025	ErbB2 (TKR1, HER2, NEU)
BMS-599626, AC-480	EGFR (ERBB1, HER1), ErbB2 (TKR1, HER2, NEU), ErbB3 (HER3), ErbB4 (HER4)
Motesanib diphosphate salt, AMG-706	KIT (c-KIT), PDGFRb (PDGFR, PDGFR1), KDR (VEGFR2, VEGFR, FLK1)
ZSTK474	PI3K
Bisindolylmaleimide I hydrochloride, GF 109203X HCl, Go 6850 HCl	PKC
VX-702, VX-850, VX-954, KVK-702	p38 MAPK
ZM-447439	AurA (AuroraA), AurB (AuroraB), AurC (AuroraC)
Tyrphostin AG 1478 mesylate	EGFR (ERBB1, HER1)
Tyrphostin SU 1498, SU 1498	KDR (VEGFR2, VEGFR, FLK1)
U0126, U-0126, U 0126	MAP2K1 (MEK1), MAP2K2 (MEK2), JAK2, Erk2 (ERK, p38)
Chelerythrine chloride	PKC
Imatinib (free base), Gleevec, Glivec, CGP-57148B, STI-571	PDGFRb (PDGFR, PDGFR1), KIT (c-KIT), ABL1 (ABL)
RDEA-119, AR-119, RDEA119, BAY-869766, Refametinib	MAP2K1 (MEK1), MAP2K2 (MEK2)
SB-202190, FHPI	p38 MAPK
Alsterpaullone	CDC2 (CDK1, p34cdc2, CDC28p)/Cyclin B, CDK2/Cyclin A, CDK2/Cyclin E, CDK5/p35, GSK3
NSC-663284	cdc25
NU-2058	CDC2 (CDK1, p34cdc2, CDC28p)/Cyclin B, CDK2/Cyclin A, CDK2/Cyclin E, CDK5/p35, GSK3
PD-0325901, PD 0325901	MAP2K1 (MEK1), MAP2K2 (MEK2)
PD-184161	MAP2K1 (MEK1), MAP2K2 (MEK2)
EKI-785, CL-387785	EGFR (ERBB1, HER1) - Irreversible
Olomoucine	CDC2 (CDK1, p34cdc2, CDC28p)/Cyclin B, CDK2/Cyclin A, CDK2/Cyclin E, CDK5/p35
BMS-536924	IGF1R (JTK13, IGFIR)
NVP-AEW-541, AEW-541	IGF1R (JTK13, IGFIR)
Sunitinib Malate, Sutent, SU-11248, PHA-290940AD	KIT (c-KIT), FLT3 (STK1, FLK2), FMS (c-FMS, CSF-1R, CSF1R), KDR (VEGFR2, VEGFR, FLK1), PDGFRb (PDGFR, PDGFR1)
Y-27632	ROCK1, ROCK2 (ROCKa)
AS-252424	PI3K
Ryuvidine	CDK4/Cyclin D1
TGX-221	PI3K
Dovitinib, CHIR-258, TKI-258, GFKI-258	KDR (VEGFR2, VEGFR, FLK1), FLT3 (STK1, FLK2), KIT (c-KIT), PDGFRb (PDGFR, PDGFR1)
TX-1918	eEF2K
OSU-03012 hydrochloride, AR-12, NSC-728209	PDK1 (PDPK1)
K-252c, Staurosporine Aglycone	PKC
IC87114, D-030, IC-87114	PI3Kd
Akt 1/2 Kinase inhibitor	AKT1 (PKBa), AKT2 (PKBb)
Imidazolo-oxindole PKR inhibitor C16	PKR (EIF2AK1, EIF2AK2)
SU-9516	CDC2 (CDK1, p34cdc2, CDC28p)/Cyclin B, CDK2/Cyclin A, CDK4/Cyclin D1
Compound 401	DNAPK (DNA-PKcs), FRAP (MTOR, FRAP1)
NSC 109555 ditosylate, DDUG	CHK2
PHA-665752	MET (c-MET, HGFR), RON (MST1R), KDR (VEGFR2, VEGFR, FLK1)
Dioctanoylglycol	DAGK (DGK, Diacylglycerol kinase)
R 59-022	DAGK (DGK, Diacylglycerol kinase)
AG 490, Tyrphostin AG 490	EGFR (ERBB1, HER1), JAK2, JAK3/STAT, JAK3/AP-1, JAK3/MAPK
PD-158780	EGFR (ERBB1, HER1), ErbB2 (TKR1, HER2, NEU), ErbB4 (HER4)
AG 18, RG-50810, TyrphostinA23	EGFR (ERBB1, HER1), PDGFRb (PDGFR, PDGFR1)
AG 213, Tyrphostin AG 213	EGFR (ERBB1, HER1), PDGFRb (PDGFR, PDGFR1)
AG 494	EGFR (ERBB1, HER1)
AG 825, Tyrphostin AG 825	ErbB2 (TKR1, HER2, NEU)
Genistein	EGFR (ERBB1, HER1)
HDS 029	EGFR (ERBB1, HER1), ErbB2 (TKR1, HER2, NEU), ErbB4 (HER4)
JNJ 28871063 hydrochloride	EGFR (ERBB1, HER1), ErbB2 (TKR1, HER2, NEU), ErbB4 (HER4)
Lavendustin A, RG 14355	EGFR (ERBB1, HER1), SRC (c-SRC)
PP-3	EGFR (ERBB1, HER1)
Tyrphostin B44, (-) enantiomer	EGFR (ERBB1, HER1), ErbB2 (TKR1, HER2, NEU)
SB-218078	CHK1, CDC2 (CDK1, p34cdc2, CDC28p)/Cyclin B, PKC
1-Naphthyl PP1, 1-NA-PP 1	SRC (c-SRC), FYN (p59fyn), ABL1 (ABL)
ABT-702 dihydrochloride	AK (Adenosine Kinase)
5-Iodotubercidin	AK (Adenosine Kinase), CK1a (Casein kinase 1, CK1)
A 83-01	TGFbR1 (ALK5)
Dorsomorphin dihydrochloride, BML-275, AMPK Inhibitor, Compound C	AMPK, ALK2, BMPR1A (ALK3), BMPR1B (ALK6)
CGK 733	ATR, ATM
LFM-A13	BTK (Bruton's tyrosine kinase)
TCS JNK 5a	JNK1 (JNK), JNK2, JNK3, p38a
BI 78D3	JNK1 (JNK)
Arcyriaflavin A	CDK4/Cyclin D1, CaMK2b (CaMK2)
ML 9 hydrochloride	smMLCK (MLCK, myosin light chain kinase, MYLK)
Ellagic acid	CK2a1 (CK2, CKII, Casein kinase2)
TBB, NSC 231634	CK2a1 (CK2, CKII, Casein kinase2)
GSK-650394	SGK1 (SGK), SGK2
DCA, Dichloroacetate	PDK1 (PDPK1)
IPA 3	PAK1 (PAKa)
(5Z)-7-Oxozeaenol	TAK1 (TGF1a, MAP3K7)
Purvalanol B, NG 95	CDC2 (CDK1, p34cdc2, CDC28p)/Cyclin B, CDK2/Cyclin A, CDK2/Cyclin E, CDK5/p35
WHI-P 154, MASTPROM	JAK3, EGFR (ERBB1, HER1), SRC (c-SRC), ABL1 (ABL), KDR (VEGFR2, VEGFR, FLK1), p38 MAPK, PI3K
SU-5402	KDR (VEGFR2, VEGFR, FLK1), FGFR1 (FLT2), PDGFRb (PDGFR, PDGFR1)
Ki-8751	KDR (VEGFR2, VEGFR, FLK1), KIT (c-KIT), PDGFRa (PDGFR2), FGFR2, FLT3 (STK1, FLK2)
ZM 306416 hydrochloride	KDR (VEGFR2, VEGFR, FLK1)
ZM 323881 hydrochloride	KDR (VEGFR2, VEGFR, FLK1)
NSC 693868	CDC2 (CDK1, p34cdc2, CDC28p)/Cyclin B, CDK5/p25, GSK3
Arctigenin, (-)-Arctigenin	MAP2K1 (MEK1), DNA Topoisomerase II, HIV Integrase, NFKB, AP-1
IKK 16	IKKa (IKK1), IKKb (IKK2)
IMD 0354, IMD-0354	IKKb (IKK2)
JX-401	p38a
EO-1428	p38a, p38b
RWJ-67657	p38a, p38b
PD-198306	MAP2K1 (MEK1), MAP2K2 (MEK2)
TCS 359	FLT3 (STK1, FLK2)
TCS 2312 dihydrochloride	CHK1
H 1152, Glycyl dihydrochloride	ROCK1, ROCK2 (ROCKa)
SU 16f	PDGFRb (PDGFR, PDGFR1), KDR (VEGFR2, VEGFR, FLK1)
PIM 1 Inhibitor 2	PIM1, PIM2
Src I1	SRC (c-SRC), LCK (p56lck), KDR (VEGFR2, VEGFR, FLK1)
PP-1, PP1, AGL-1872, Tyrphostin-PP1	SRC (c-SRC)
HA 1100 hydrochloride, Hydroxyfasudil	ROCK1, ROCK2 (ROCKa)
Cyclapolin 9, Cyclapolin9	PLK1 (PLK, STPK13)
C-1	PKC
DMPQ dihydrochloride	PDGFRb (PDGFR, PDGFR1)
PF-02341066, PF-2341066, Crizotinib	ALK, MET (c-MET, HGFR)
Pazopanib hydrochloride, GW-786034, Armala, Votrient	FLT1 (VEGFR1), KDR (VEGFR2, VEGFR, FLK1), FLT4 (VEGFR3), KIT (c-KIT), PDGFRa (PDGFR2), PDGFRb (PDGFR, PDGFR1)
Cediranib, AZD-2171, Recentin	FLT1 (VEGFR1), KDR (VEGFR2, VEGFR, FLK1), FLT4 (VEGFR3), KIT (c-KIT), PDGFRb (PDGFR, PDGFR1)
XL-880, GSK-1363089, EXEL-2880, GSK-089, foretinib	MET (c-MET, HGFR), KDR (VEGFR2, VEGFR, FLK1), FLT3 (STK1, FLK2), TIE2 (TEK)
PD04217903, PF-04217903, PF-4217903	MET (c-MET, HGFR)
GDC-0879, AR-00341677	BRAF (B-raf)
ABT-869, Linifanib, AL-39324, RG-3635	KDR (VEGFR2, VEGFR, FLK1), PDGFRb (PDGFR, PDGFR1), FMS (c-FMS, CSF-1R, CSF1R), FLT3 (STK1, FLK2)
AZD-1152, Barasertib	AurB (AuroraB)
Enzastaurin, LY-317615	AKT1 (PKBa), PKCb, p70S6K (S6K, S6K1), GSK3B
AP-24534, Ponatinib	BCR, ABL1 (ABL), SRC (c-SRC), FLT3 (STK1, FLK2), KIT (c-KIT), RET, PDGFRb (PDGFR, PDGFR1), FGFR1 (FLT2), FGFR2, FGFR3
MLN-8237	AurA (AuroraA)
BIBF-1120, Intedanib, Vargatef	KDR (VEGFR2, VEGFR, FLK1), PDGFRb (PDGFR, PDGFR1), MET (c-MET, HGFR)
PHA-739358, Danusertib	ABL1 (ABL), RET, TRKA (TRK), AurA (AuroraA), FGFR1 (FLT2)
AZD 7762, AZD-7762 hydrochloride	CHK1, CHK2
PD-0332991, PD-332991	CDK4/Cyclin D1, CDK6/Cyclin D3
Brivanib, BMS-540215	KDR (VEGFR2, VEGFR, FLK1), FGFR1 (FLT2), FGFR3, FLT4 (VEGFR3), FGFR2
Janex-1, WHI-P131	JAK3
GSK-1904529A, GSK1904529A	IGF1R (JTK13, IGFIR)
MK-2206	AKT1 (PKBa)
SGX-523	MET (c-MET, HGFR)
XL-147, XL147, SAR-245408	PI3K
LY 333531 mesylate, Ruboxistaurin	PKCb
Alvocidib, HMR-1275, L-868275, MDL-107826A, NSC-649890, L-868276, Flavopiridol	CDC2 (CDK1, p34cdc2, CDC28p)/Cyclin B, CDK2/Cyclin A, CDK2/Cyclin E, CDK4/Cyclin D1, CDK6/Cyclin D3, CDK7, CDK9/Cyclin T1, Bcl-2, Mcl-1, Survivin, XIAP
JNJ-38877605	MET (c-MET, HGFR)
GSK-461364, GSK461364	PLK1 (PLK, STPK13)
BI-6727, volasertib	PLK1 (PLK, STPK13)
AC220, AC-220, Quizartinib, AC010220	FLT3 (STK1, FLK2), FMS (c-FMS, CSF-1R, CSF1R), KIT (c-KIT), PDGFRb (PDGFR, PDGFR1), RET
AG13958, AG-013958	PDGFRb (PDGFR, PDGFR1), KDR (VEGFR2, VEGFR, FLK1)
Akt-I-1,2	AKT1 (PKBa), AKT2 (PKBb)
Akt-I-1	AKT1 (PKBa)
AMG-47a	LCK (p56lck), SRC (c-SRC), KDR (VEGFR2, VEGFR, FLK1), p38a
AMG-Tie2-1	TIE2 (TEK)
AT9283, AT-9283	AurA (AuroraA), AurB (AuroraB), JAK2, JAK3, ABL1 mutant(ABL mutant), FLT3 (STK1, FLK2)
AT-7519 derivative, AT-7519M derivative	Unknown
AV951, KRN951, Tivozanib	FLT1 (VEGFR1), KDR (VEGFR2, VEGFR, FLK1), FLT4 (VEGFR3), KIT (c-KIT), PDGFRb (PDGFR, PDGFR1), p38 MAPK
AV-412, MP-412	EGFR (ERBB1, HER1), ErbB2 (TKR1, HER2, NEU)
AZ-960	JAK2
BI-D1870	RSK1 (RSK, S6Ka, MAPKAPK1C)
Bisindoylmaleimide X, HCl salt	PKC
BMS-2	MET (c-MET, HGFR)
BMS-3	LIMK1 (LIMK)
BMS-5	LIMK1 (LIMK)
BX912, BX-912	PDK1 (PDPK1)
CC-401, JNK-401	JNK1 (JNK), JNK2
CP-724714	EGFR (ERBB1, HER1), ErbB2 (TKR1, HER2, NEU)
CYC-116	AurA (AuroraA), AurB (AuroraB), KDR (VEGFR2, VEGFR, FLK1)
CYT11387, CYT387, CYT-387, Momelotinib	JAK2
E7080, E-7080, ER-203492-00, Lenvatinib	FGFR1 (FLT2), KIT (c-KIT), PDGFRb (PDGFR, PDGFR1), FLT1 (VEGFR1), KDR (VEGFR2, VEGFR, FLK1), FLT4 (VEGFR3)
GSK690693, GSK-690693	AKT1 (PKBa)
Ki20227 (+/-), Ki-20227	FMS (c-FMS, CSF-1R, CSF1R), KDR (VEGFR2, VEGFR, FLK1), KIT (c-KIT), PDGFRb (PDGFR, PDGFR1)
KU0063794, KU-0063794, KU-63794	FRAP (MTOR, FRAP1), mTORC1, mTORC2
Merck-5, Mk-5, JAK Inhibitor I	JAK1, JAK2, JAK3, TYK2
MP-470, Amuvatinib	AXL (Ark), KIT (c-KIT), FLT3 (STK1, FLK2), MET (c-MET, HGFR), PDGFRa (PDGFR2), RET, RAD51 expression inhibitor
PD173955, PD-173955	BCR, ABL1 (ABL), SRC (c-SRC)
PD173955-Analogue 1	BCR, ABL1 (ABL)
PD04217903, PF-04217903, PF-4217903	MET (c-MET, HGFR)
PF562271, PF-562271	FAK (FAK1), PYK2 (FAK2, PTK2B, CAKB)
PHA690509, PHA-690509	CDK2/Cyclin A
PI-93, PIK-93	PI3Ka
PIK-294	PI3Ka
R1487, R-1487	p38 MAPK
RHO-15	ROCK1, ROCK2 (ROCKa)
SB242235, SB-242235	p38 MAPK
SB590885, SB-590885	BRAF (B-raf)
SD-06, SD-0006	p38 MAPK
SNS-032, BMS387032, BMS-387032	CDK2/Cyclin E, CDK7, CDK9/Cyclin T1
SNS-314	AurA (AuroraA), AurB (AuroraB), AurC (AuroraC)
SR3677	ROCK2 (ROCKa)
TAK-715	p38 MAPK
YM201636, YM-201636	PIKfyve (PIP5K)
MK-1775, MK1775	WEE1
Lim2 Kinase Inhibitor	LIMK2
AZD-1152-HQPA, Barasertib	AurB (AuroraB)
ERK2 inhibitor	Erk2 (ERK, p38)
PV-1019, NSC-744039	CHK2
MAZ51, MAZ-51	FLT4 (VEGFR3)
IC86621, IC-86621	DNAPK (DNA-PKcs)
ST638, ST-638	Tyrosine kinase inhibitor
TG003, TG-003	CLK1, CLK4
Cyclapolin 9, Cyclapolin9	PLK1 (PLK, STPK13)
PF431396, PF-431396	FAK (FAK1), PYK2 (FAK2, PTK2B, CAKB)
(+)-P276, P276-00	CDC2 (CDK1, p34cdc2, CDC28p)/Cyclin B, CDK4/Cyclin D1
CX-4945	CK2a1 (CK2, CKII, Casein kinase2)
Dianilinopyrimidine_01	Pan kinase
BIRB 796, Doramapimod	p38 MAPK
NIK Kinase Inhibitor	NIK
Neratinib, HKI-272, CPD-820	EGFR (ERBB1, HER1), ErbB2 (TKR1, HER2, NEU)
EMD-1214063	MET (c-MET, HGFR)
SMG-1 Compound 467	SMG1 (ATX, LIP)
ENMD-2076, ENMD-981693	AurA (AuroraA)
AS-703026, MSC1936369B	MAP2K1 (MEK1), MAP2K2 (MEK2)
AZD-8055, AZD 8055, AZD8055	FRAP (MTOR, FRAP1), mTORC1, mTORC2
OSI-027 hydrochloride	FRAP (MTOR, FRAP1), mTORC1, mTORC2
AMG-900	AurA (AuroraA), AurB (AuroraB), AurC (AuroraC)
BKM120, BKM-120, NVP-BKM-120	PI3K
AB12134C3, PNK inhibitor	PNK (PNKP)
PERK inhibitor	PEK (PERK)
PKC theta inhibitor	PKCt
ILK inhibitor	ILK
PF-04691502, PF4691502, PF-502	PI3K, FRAP (MTOR, FRAP1)
ASC-033, APY 33	IRE1 (IRE1a, ERN1)
ASC-069, APY 69	IRE1 (IRE1a, ERN1)
ASC-081, APY 81	IRE1 (IRE1a, ERN1)
ASC-082, APY 82	IRE1 (IRE1a, ERN1)
ASC-086, APY 86	IRE1 (IRE1a, ERN1)
Quinalizarin	CK2a1 (CK2, CKII, Casein kinase2)
WZ4002, WZ-4002	EGFR (ERBB1, HER1)
Pp242, Torkinib	FRAP (MTOR, FRAP1)
OSI-906, Linsitinib	IGF1R (JTK13, IGFIR)
INCB018424, INC-424, INCB-018424, INCB-424, INCB-18424, Ruxolitinib, Jakafi, Jakavi	JAK1, JAK2, JAK3, TYK2
PLX-4032, Vemurafenib, Zelboraf, RG-7204, RO-5185426	BRAF (B-raf)
BMS-754807	IGF1R (JTK13, IGFIR)
MK-8033	MET (c-MET, HGFR)
GSK-1120212, Trametinib	MAP2K1 (MEK1), MAP2K2 (MEK2)
BGT-226, NVP-BGT-226, NVP-BGT226	PI3K, FRAP (MTOR, FRAP1)
TG-101348	FLT3 (STK1, FLK2), JAK2
Cdk1/2 Inhibitor III	CDC2 (CDK1, p34cdc2, CDC28p)/Cyclin B, CDK2/Cyclin A
RO-5126766	MAP2K1 (MEK1), BRAF (B-raf), RAF1 (c-Raf)
BS-181 hydrochloride	CDK7
KU-60019	ATM
XL-184, XL184, BMS-907351, Cabozantinib malate	FLT3 (STK1, FLK2), MET (c-MET, HGFR), KIT (c-KIT), RET, TIE2 (TEK), KDR (VEGFR2, VEGFR, FLK1)
CP466722, CP-466722	ATM
XMD8-92, XMD-8-92	Erk5 (BMK1, PRKM7)
AZ628, AZ-628	BRAF (B-raf), RAF1 (c-Raf)
S-99	MAP3K5 (ASK1)
CHIR-124	CHK1
AZD 7762, AZD-7762 hydrochloride	CHK1, CHK2
LY2784544, LY-2784544	JAK2
AZ 3146, AZ-3146	TTK (ESK, MPS1L1, Monopolar spindle 1 (Mps1) kinase)
BMS 794833, BMS-794833	MET (c-MET, HGFR), KDR (VEGFR2, VEGFR, FLK1)
PI3-Kinase a Inhibitor 2	PI3K
BIX 02189, BIX-02189	MAP2K5 (MEK5), Erk5 (BMK1, PRKM7)
IRAK4 Inhibitor	IRAK4
Merck-22-6	AKT1 (PKBa), AKT2 (PKBb)
PF 4708671, PF-4708671	p70S6K (S6K, S6K1)
PHA-793887	CDC2 (CDK1, p34cdc2, CDC28p)/Cyclin B, CDK2/Cyclin A, CDK2/Cyclin E, CDK4/Cyclin D1, CDK5/p25
AZD5438, AZD-5438	CDC2 (CDK1, p34cdc2, CDC28p)/Cyclin B, CDK2/Cyclin A, CDK9/Cyclin T1
R406, R-406, NSC-742317	FLT3 (STK1, FLK2), SYK, (IL-2, IL-6 and TNFa) production inhibitor
HMN-214, IVX-214	PLK1 (PLK, STPK13)
ON-01910, Estybon, Rigosertib	PLK1 (PLK, STPK13)
AZD8330, AZD-8330, ARRY-424704, ARRY-704	MAP2K1 (MEK1), MAP2K2 (MEK2)
RAF265, RAF-265, CHIR-265	KIT (c-KIT), PDGFRb (PDGFR, PDGFR1), BRAF (B-raf), RAF1 (c-Raf), KDR (VEGFR2, VEGFR, FLK1)
Tipifarnib, NSC-702818, R-115777, Zarnestra, IND 58359	Farnesyltransferase
CAL-101, GS-1101	PI3Kd
PIK-294	PI3Ka
WYE-354	FRAP (MTOR, FRAP1), mTORC1, mTORC2
TC-A 2317 hydrochloride	AurA (AuroraA)
ARQ-197, Tivantinib	MET (c-MET, HGFR)
AZD-4547	FGFR1 (FLT2), FGFR2, FGFR3, FGFR4
AZD-1480, AZD1480	JAK1, JAK2, JAK3
BAY 73-4506, Regorafenib	KIT (c-KIT), PDGFRb (PDGFR, PDGFR1), RET, RAF1 (c-Raf), BRAF (B-raf), TIE2 (TEK), KDR (VEGFR2, VEGFR, FLK1), p38 MAPK
JAK compound I (VI-53)	JAK1, JAK2, JAK3
Rigel JAK Compound II, Prodrug of VI-53	JAK1, JAK2, JAK3
TBK1 Inhibitor	TBK1
R788, R-788, Fostamatinib disodium, R935788, R-935788, NSC-745942	FLT3 (STK1, FLK2), SYK
PF 3644022, PF-3644022, MK2 inhibitor, compound 35	MAPKAPK2 (MK2)
GLPG-0259, Compound A	MAPKAPK5 (PRAK)
ASP-3026	ALK, EGFR (ERBB1, HER1)
SJN 2511	TGFbR1 (ALK5)
BGJ-398, NVP-BGJ-398, NVP-BGJ398	FGFR1 (FLT2), FGFR2, FGFR3, FGFR4
BMS 777607, BMS-777607	MET (c-MET, HGFR), AXL (Ark), RON (MST1R), TYRO3 (RSE, SKY, TIF, BYK)
Y-39983, RKI-983, SNJ-1656	ROCK1, ROCK2 (ROCKa)
GSK-1059615, GSK-615	PI3K
PCI-32765, Ibrutinib	BTK (Bruton's tyrosine kinase), LCK (p56lck), LYN
Y-27632	LRRK2, ROCK1, ROCK2 (ROCKa), Calcium sensitizer
LDN193189, LDN-193189, DM-3189	ALK2, BMPR1A (ALK3)
A 769662, A-769662	AMPK
WZ8040, WZ-8040	EGFR (ERBB1, HER1)
Pelitinib, EKB-569, WAY-EKB-569	EGFR (ERBB1, HER1)
WZ3146, WZ-3146	EGFR (ERBB1, HER1)
KRN 633, KRN-633	FLT1 (VEGFR1), KDR (VEGFR2, VEGFR, FLK1), FLT4 (VEGFR3)
MGCD-265	MET (c-MET, HGFR), RON (MST1R), TIE2 (TEK), FLT1 (VEGFR1), KDR (VEGFR2, VEGFR, FLK1), FLT4 (VEGFR3)
OSI-930	KIT (c-KIT), KDR (VEGFR2, VEGFR, FLK1), FLT1 (VEGFR1), FMS (c-FMS, CSF-1R, CSF1R), RAF1 (c-Raf), LCK (p56lck), PDGFRb (PDGFR, PDGFR1)
NVP-ADW742, ADW-742, ADW, GSK-552602-A, NVP-ADW-742	IGF1R (JTK13, IGFIR)
KW 2449, KW-2449	FLT3 (STK1, FLK2), ABL1 (ABL), FGFR1 (FLT2), AurA (AuroraA)
SB-525334	TGFbR1 (ALK5)
CCT129202, CCT-129202	AurA (AuroraA), AurB (AuroraB), AurC (AuroraC)
Aurora A Inhibitor I	AurA (AuroraA)
Hesperadin	AurB (AuroraB), Tyrosine Kinase inhibitor
PHA-680632	AurA (AuroraA), AurB (AuroraB), AurC (AuroraC)
PD318088	MAP2K1 (MEK1), MAP2K2 (MEK2)
LY2228820, LY-2228820	p38a, p38b
AS605240, AS-605240	PI3K
VX-745	p38 MAPK
AZD6482, AZD-6482	PI3K
TG100-115, TG-100-115, TG-100115	PI3K
XL765, XL-765, SAR245409	PI3K, mTORC1, mTORC2
Indirubin, NSC-105327, Couroupitine B, Indigo red, Indigopurpurin	CDC2 (CDK1, p34cdc2, CDC28p)/Cyclin B, CDK2/Cyclin A, CDK2/Cyclin E, CDK4/Cyclin D1, CDK5, GSK3B
AT7867, AT-7867	AKT1 (PKBa), AKT2 (PKBb), AKT3 (PKBg), p70S6K (S6K, S6K1)
AEE 788, AEE-788, NVP-AEE-788	EGFR (ERBB1, HER1), ErbB2 (TKR1, HER2, NEU), KDR (VEGFR2, VEGFR, FLK1)
AZD-5363, AZD5363	AKT1 (PKBa), AKT2 (PKBb), AKT3 (PKBg), p70S6K (S6K, S6K1)
BMS-582664, Brivanib alaninate	FGFR1 (FLT2), FGFR2, FGFR3, FLT1 (VEGFR1), KDR (VEGFR2, VEGFR, FLK1), FLT4 (VEGFR3)
S6K-18	p70S6K (S6K, S6K1)
NVP-BSK805	JAK2
JNJ-38158471	KDR (VEGFR2, VEGFR, FLK1), RET, KIT (c-KIT)
OSI-TAK1 inhibitor	TAK1 (TGF1a, MAP3K7)
SCH900776, SCH-900776, MK-8776	CHK1, CDK2/Cyclin A, CDK2/Cyclin E
GSK-2118436B, GSK2118436B, Dabrafenib mesylate	RAF1 (c-Raf), BRAF (B-raf)
CH5424802, AF-802, CH-5424802	ALK
AT-7519 hydrochloride, AT7519 hydrochloride	CDC2 (CDK1, p34cdc2, CDC28p)/Cyclin B, CDK2/Cyclin A, CDK3/Cyclin E, CDK4/Cyclin D1, CDK5/p35, CDK6/Cyclin D3
LY2835219, LY-2835219	CDK4/Cyclin D1, CDK6/Cyclin D3, PIM1
AZ TAK1 Inhibitor	TAK1 (TGF1a, MAP3K7)
GSK PERK Inhibitor	PEK (PERK)
NQDI-1	MAP3K5 (ASK1)
PX-866, DJM-166, DJM-2-166, Sonolisib, NSC-722134	PI3K, PTEN inhibitor
TCS 2312	CHK1
OICR0000857A	Histone Deacetylase SIRT1 inhibitor
NVP-BHG712	RAF1 (c-Raf), SRC (c-SRC), ABL1 (ABL), EphB4
PF 3644022, PF-3644022	MAPKAPK2 (MK2)
GSK 2334470, GSK-2334470	PDK1 (PDPK1)
TTP 22	CK2a1 (CK2, CKII, Casein kinase2)
GW 788388, GW-788388	TGFbR1 (ALK5)
TC-DAPK 6	DAPK1, DAPK3 (ZIPK, ZIP)
PTK6 CompoundA	BRK (PTK6)
PTK6 Inhibitor CompoundB	BRK (PTK6)
OICR0000666A01	PIM1
RET Inhibitor Example 8 (Free base)	RET
CCT137690	AurA (AuroraA), AurB (AuroraB), AurC (AuroraC), FLT3 (STK1, FLK2)
AMG458	MET (c-MET, HGFR)
GDC-0941	PI3K
MK-5108, VX-689	AurA (AuroraA)
BAY 57-9352, Telatinib	KDR (VEGFR2, VEGFR, FLK1), FLT4 (VEGFR3), KIT (c-KIT), PDGFRb (PDGFR, PDGFR1)
A 1070722, A-1070722	GSK3
Dacomitinib hydrate, PF-00299804, PF-00299804-03, PF-299, PF-299804	EGFR (ERBB1, HER1), ErbB2 (TKR1, HER2, NEU), ErbB4 (HER4)
VE-821	ATR
BIX-RSK2 Inhibitor	RSK1 (RSK, S6Ka, MAPKAPK1C), RSK2 (S6K-a3, p90-RSK2)
BYL-719, NVP-BYL-719	PI3Ka
PHA-848125, PHA-848125AC	CDK2/Cyclin A, CDK7/Cyclin H, CDK4/Cyclin D1, CDK5/p35, CDK2/Cyclin E, CDC2 (CDK1, p34cdc2, CDC28p)/Cyclin B
LY-2157299	TGFbR1 (ALK5), TGFbR2
WAY-600	FRAP (MTOR, FRAP1), mTORC1, mTORC2
Crenolanib, ARO-002, CP-868596	PDGFRa (PDGFR2), PDGFRb (PDGFR, PDGFR1)
WYE-125132, WYE-132	PI3K, FRAP (MTOR, FRAP1), mTORC1, mTORC2
Apatinib mesylate, YN-968D1	RET, KDR (VEGFR2, VEGFR, FLK1), FLT1 (VEGFR1), SRC (c-SRC), KIT (c-KIT)
MLN8054, MLN-8054	AurA (AuroraA)
Dinaciclib, MK-7965, NSC-727135, SCH-727965	CDK2/Cyclin A, CDK5/p25, CDC2 (CDK1, p34cdc2, CDC28p)/Cyclin B, CDK9/Cyclin T1
